# Supplementary material for: Clinical and Radiological Evaluation of Flap and Flapless Procedures with Biomaterials in Alveolar Ridge Preservation
Source: J Funct Biomater. 2025 Sep 14;16(9):345. doi: 10.3390/jfb16090345 (PMC12470390; doi:10.3390/jfb16090345)
Supplement: Supplementary file 1 [file jfb-16-00345-s001.zip]

Archive with 1 entries (1 files):
- jfb-3839213-supplementary.pdf
